# Supplementary material for: Biologically Active Compounds and Antioxidant and DNA-Protective Potential of Rhodope Avens (Geum rhodopaeum Stoj.&Stef.) Dry Tinctures
Source: Molecules. 2026 May 13;31(10):1643. doi: 10.3390/molecules31101643 (PMC13209557; doi:10.3390/molecules31101643)
Supplement: Supplementary file 1 [file molecules-31-01643-s001.zip]

Archive with 4 entries (4 files):
- Figures S1.pdf
- Figures S2.pdf
- Figures S3.pdf
- Figures S4.pdf
